# Supplementary material for: screenwerk: a modular tool for the design and analysis of drug combination screens
Source: Bioinformatics. 2022 Dec 27;39(1):btac840. doi: 10.1093/bioinformatics/btac840 (PMC9825784; doi:10.1093/bioinformatics/btac840)
Supplement: btac840_Supplementary_Data [file btac840_supplementary_data.zip]

Archive with 20 entries (20 files):
- Supplementary Figure S1.eps
- Supplementary Figure S2.eps
- Supplementary Figure S3.eps
- Supplementary Figure S4.eps
- Supplementary Figure S5.eps
- Supplementary Figure S6.eps
- Supplementary Figure S7.eps
- Supplementary Figure S8.eps
- Supplementary Figure S9.eps
- Supplementary Figure S10.eps
- Supplementary Figure S11.eps
- Supplementary Figure S12.eps
- Supplementary Figure S13.eps
- Supplementary Figure S14.eps
- Supplementary Figure S15.eps
- Supplementary Figure S16.eps
- Supplementary Figure S17.eps
- Supplementary Figure S18.eps
- Supplementary Figure S19.eps
- screenwerk_supplementary.docx
